# Supplementary material for: Impact of Drying Methods on Phenolic Components and Antioxidant Activity of Sea Buckthorn (Hippophae rhamnoides L.) Berries from Different Varieties in China
Source: Molecules. 2021 Nov 26;26(23):7189. doi: 10.3390/molecules26237189 (PMC8659002; doi:10.3390/molecules26237189)
Supplement: Supplementary file 1 [file molecules-26-07189-s001.zip]

Archive with 1 entries (1 files):
- molecules-1478119-supplementary.pdf
